# Supplementary material for: Robotic conformal 4D printing of liquid crystal elastomers
Source: Sci Adv. 2026 Feb 11;12(7):eaeb2417. doi: 10.1126/sciadv.aeb2417 (PMC12893290; doi:10.1126/sciadv.aeb2417)
Supplement: Supplementary file 2 — Movies S1 to S13 [file sciadv.aeb2417_movies_s1_to_s13.zip]

Archive with 13 entries (13 files):
- aeb2417_movie_s1.mp4
- aeb2417_movie_s2.mp4
- aeb2417_movie_s3.mp4
- aeb2417_movie_s4.mp4
- aeb2417_movie_s5.mp4
- aeb2417_movie_s6.mp4
- aeb2417_movie_s7.mp4
- aeb2417_movie_s8.mp4
- aeb2417_movie_s9.mp4
- aeb2417_movie_s10.mp4
- aeb2417_movie_s11.mp4
- aeb2417_movie_s12.mp4
- aeb2417_movie_s13.mp4
